# Supplementary material for: Glycine-serine-rich effector PstGSRE4 in Puccinia striiformis f. sp. tritici inhibits the activity of copper zinc superoxide dismutase to modulate immunity in wheat
Source: PLoS Pathog. 2022 Jul 26;18(7):e1010702. doi: 10.1371/journal.ppat.1010702 (PMC9321418; doi:10.1371/journal.ppat.1010702)
Supplement: S1 Table — (XLSX) [file ppat.1010702.s018.xlsx]

## Sheet: Sheet1
S1 Table. BlastP analysis of protein sequence similarities between PstGSRE4 and homologous proteins.
Organism a	ID	E-value	similarity（%）
Puccinia striiformis f. sp. tritici (PST-78)	PSTG_25002	2e-152	96.98
	PSTG_25003	2e-122	94.81
	PSTG_17898	2e-106	87.11
	PSTG_18272	4e-66	62.11
	PSTG_28676	3e-59	59.22
	PSTG_18271	2e-57	57.29
	PSTG_11483	7e-44	62.39
	PSTG_22907	6e-21	38.69
	PSTG_25204	4e-20	38.42
	PSTG_24962	2e-19	38.55
	PSTG_24963	4e-19	38.98
	PSTG_15539	7e-19	33.77
	PSTG_25205	6e-16	44.9
Puccinia graminis f. sp. tritici	PGTG_12354	9e-57	60.2
	PGTG_17906	8e-54	53.06
	PGTG_15174	6e-29	36.57
	PGTG_02408	5e-18	27.17
Puccinia triticina	PTTG_03597	2e-57	55.56
	PTTG_01715	2e-53	50.43
	PTTG_02719	6e-22	34.13
	PTTG_07350	6e-18	29.5
	PTTG_03595	6e-15	63.04
	PTTG_08894	3e-13	30.07
	PTTG_07714	7e-13	28.3
Note: An NCBI search using the BLASTP 2.3 algorithm found proteins with sequence similarities to PstGSRE4 in other rust species (E-value≤e-5)
a PGTG, PT and PGTG gene sequences were obtained from NCBI Genome Assembly/Annotation Projects (ftp://ftp.ncbi.nlm.nih.gov/genomes/).
