# Supplementary material for: Glycine-serine-rich effector PstGSRE4 in Puccinia striiformis f. sp. tritici inhibits the activity of copper zinc superoxide dismutase to modulate immunity in wheat
Source: PLoS Pathog. 2022 Jul 26;18(7):e1010702. doi: 10.1371/journal.ppat.1010702 (PMC9321418; doi:10.1371/journal.ppat.1010702)
Supplement: S2 Table — (XLSX) [file ppat.1010702.s019.xlsx]

## Sheet: Sheet1
S2 Table. PstGSRE4 is a specific effector in rust fungi.
Name	Blastp (e<10-5or10-3)
Saccharomyces cerevisiae	No hit found
Blumeria graminis	No hit found
Magnaporthe grisea	No hit found
Frusarium graminearum	No hit found
Melampsora populina	No hit found
Neurospora crassa	No hit found
Rhizopus oryzae	No hit found
Ustilago maydis	No hit found
The same results acquired from analyzing all the fungal genome databases. Data from FGI (http://www.broadinstitute.org/scientific-community/data), Broad Insititute of Harvard and MIT (http://genome.jgi.doe.gov/programs/fungi/index.jsf))
