# Supplementary material for: Glycine-serine-rich effector PstGSRE4 in Puccinia striiformis f. sp. tritici inhibits the activity of copper zinc superoxide dismutase to modulate immunity in wheat
Source: PLoS Pathog. 2022 Jul 26;18(7):e1010702. doi: 10.1371/journal.ppat.1010702 (PMC9321418; doi:10.1371/journal.ppat.1010702)
Supplement: S3 Table — (XLSX) [file ppat.1010702.s020.xlsx]

## Sheet: Sheet1
S3 Table. Partial candidate targets of PstGSRE4 through Y2H screening.
Name	IWGSC identifiers	Description	Identity	Evalue
Ta1	TraesCS7A02G292100.1	Cu/Zn superoxide dismutase	1	0
Ta2	TraesCS7B02G188900.2	dnaJ homolog subfamily B member 4-like	0.75	0
Ta3	TraesCS2A02G387000.1	elongation factor G-2, chloroplastic	0.81	0
Ta4	TraesCS4B02G065700.1	eukaryotic translation initiation factor 3 subunit G-like	0.78	0
Ta5	TraesCSU02G007500	CTD small phosphatase-like protein 2	0.88	0
Ta6	TraesCS3D02G195100.1	F-box protein At2g26850-like	1	0
Ta7	TraesCSU02G105300	Triticum aestivum mRNA for catalase, complete cds	1	0
