# Supplementary material for: Glycine-serine-rich effector PstGSRE4 in Puccinia striiformis f. sp. tritici inhibits the activity of copper zinc superoxide dismutase to modulate immunity in wheat
Source: PLoS Pathog. 2022 Jul 26;18(7):e1010702. doi: 10.1371/journal.ppat.1010702 (PMC9321418; doi:10.1371/journal.ppat.1010702)
Supplement: S4 Table — (XLSX) [file ppat.1010702.s021.xlsx]

## Sheet: Sheet1
S4 Table. Primers used in this study.
Primers	Sequences (5′→3′)	Experiment
pSUC2-PstGSRE4-F	AAGCTCGGAATTTTAATTAAGAATTCATGTTCTCGAAAGCCTCATCTTTGG	Functional validation of signal peptides
pSUC2-PstGSRE4-R	CGACTCACTATAGGGAGAACCTCGAGATGGCCTGCGCTCCCAAAGAGAAC
PVXHA-PstGSRE4-F	GGTCAGCACCAGCTAGCATCGATTCCCGGGATGCCTGAAACAGTAGAATCCACTCTCT	Overexpression
PVXHA-PstGSRE4-R	GGAACATCGTATGGGTACGCGGCCGCGCGGAGCAAGCCGCCAATCAATCCT
PVXHA-eGFP-F	GGTCAGCACCAGCTAGCATCGATTCCCGGGATGGTGAGCAAGGGCGAGGAGCT
PVXHA-eGFP-R	GGAACATCGTATGGGTACGCGGCCGCTTACTTGTACAGCTCGTCCATGCCG
PstGSRE4-15bs-F	ATTGGCGGCGAATTCATGCCTGAAACAGTAGAATCCACTCTCT	Enzyme activity
PstGSRE4-15bs-R	AGCCGGTTCCTCGAGCGCGGAGCAAGCCGCCAATCAATCCT
TaCZSOD2-15bs-F	ATTGGCGGCGAATTCATGGTGAAGGCTGTGGCTGTGCTTA
TaCZSOD2-15bs-R	AGCCGGTTCCTCGAGGCCCTGGAGCCCGATGATTCCGCAA
TaCZSOD5-15bs-F	ATTGGCGGCGAATTCATGGCCGCTCAGAGCCTCCTCTTTG
TaCZSOD5-15bs-R	AGCCGGTTCCTCGAGCTACAACGGGGTCAGGCCAACAACA
eGFP-15bs-F	ATTGGCGGCGAATTCATGGTGAGCAAGGGCGAGGAGCT
eGFP-15bs-R	AGCCGGTTCCTCGAGCTTACTTGTACAGCTCGTCCATGCCG
4T-1-PstGSRE4-F	ATCTGGTTCCGCGTGGATCCATGCCTGAAACAGTAGAATCCACTCTCT	Pull-down assay
4T-1-PstGSRE4-R	CTCGAGTCGACCCGGGAATTCGCGGAGCAAGCCGCCAATCAATCCT
22b-TaCZSOD2-F	TAAGAAGGAGATATACATATGATGGTGAAGGCTGTGGCTGTGCTTA
22b-TaCZSOD2-R	GTGGTGGTGGTGGTGCTCGAGGCCCTGGAGCCCGATGATTCCG
22b-TaCZSOD5-F	TAAGAAGGAGATATACATATGATGGCCGCTCAGAGCCTCCTCTTTG
22b-TaCZSOD5-R	GTGGTGGTGGTGGTGCTCGAGCTACAACGGGGTCAGGCCAACAACA
AD-PstGSRE4-F	TGGCCATGGAGGCCAGTGAATTCATGTTCTCGAAAGCCTCATCTTTGG	Y2H
AD-PstGSRE4-R	TGCAGCTCGAGCTCGATGGATCCGCGGAGCAAGCCGCCAATCAATCCT
Pbin-PstGSRE4-F	GACGAGCTGTACAAGGGTACCATGTTCTCGAAAGCCTCATCTTTGG	Co-IP
Pbin-PstGSRE4-R	TCTAGTTCATCTAGAGGATCCGCGGAGCAAGCCGCCAATCAATCCT
Pch-TaCZSOD2-F	TTACAATTATCGATACAATGTACCCATACGACGTCCCAGACTACGCTATGGTGAAGGCTGTGGCTGTGCTTA
Pch-TaCZSOD2-R	CTCATTAAAGCAGGACAAGCGCCCTGGAGCCCGATGATTCCG
Pch-TaCZSOD5-F	TTACAATTATCGATACAATGTACCCATACGACGTCCCAGACTACGCTATGGCCGCTCAGAGCCTCCTCTTTG
Pch-TaCZSOD5-R	CTCATTAAAGCAGGACAAGCCTACAACGGGGTCAGGCCAACAACA
γ-PstGSRE4-1as-F	GGTAGTTTTGCTTGTTGCTTCGTTC	BSMV-VIGS
γ-PstGSRE4-1as-R	TAGGCGACCTCATACGACGATCGTG
γ-PstGSRE4-2as-F	AACCGAGTTTCAGTCATCCACTAGA
γ-PstGSRE4-2as-R	AGAATGCTGCCAATGTCAAGTCCAA
γ-TaCZSOD5-F	GTGCACCAGAAGATGAAGTCCGTCA
γ-TaCZSOD5-R	AAGCTCATGAACAACAAACGCTCTC
3301-PstGSRE4-F	agaacacgggggacttctagaATGTTCTCGAAAGCCTCATCTTTGG	Overexpression
3301-PstGSRE4-R	tagaaatttaccctcagatctGCGGAGCAAGCCGCCAATCAATCCT
BD-TaCZSOD2-F	gatctcagaggaggacctgcatatgATGGTGAAGGCTGTGGCTGTGCTTA	Y2H
BD-TaCZSOD2-R	ggccgctgcaggtcgacggatccGCCCTGGAGCCCGATGATTCCG
BD-TaCZSOD3-F	gatctcagaggaggacctgcatatgATGGCAGGGAAACCCGGCAGCCTCA
BD-TaCZSOD3-R	ggccgctgcaggtcgacggatccTTAAACAGCCGGCTGAATTCCAATG
BD-TaCZSOD4-F	gatctcagaggaggacctgcatatgATGGTGGGCTTCCTCCGGGCCTTCA
BD-TaCZSOD4-R	ggccgctgcaggtcgacggatccGCTCGATTCCCAAATGGTGACACCA
BD-TaCZSOD5-F	gatctcagaggaggacctgcatatgATGGCCGCTCAGAGCCTCCTCTTTG
BD-TaCZSOD5-R	ggccgctgcaggtcgacggatccCCTACAACGGGGTCAGGCCAACAACA
