# Supplementary material for: Glycine-serine-rich effector PstGSRE4 in Puccinia striiformis f. sp. tritici inhibits the activity of copper zinc superoxide dismutase to modulate immunity in wheat
Source: PLoS Pathog. 2022 Jul 26;18(7):e1010702. doi: 10.1371/journal.ppat.1010702 (PMC9321418; doi:10.1371/journal.ppat.1010702)
Supplement: S1 Data — (XLS) [file ppat.1010702.s023.xls]

## Sheet: Fig 1
B
	XN1376	L19	L76
	1	0.218764	0.421957
	1	0.462781	0.451115
	1	0.490913	0.310774
mean	1	0.390819	0.394615
std deviation	0	0.149667	0.0740582
SEM	0	0.0864103	0.0427575
C
	XN1376	L19	L76
	0.980031	0.792885	0.811739
	0.992275	0.794774	0.79032
	0.990513	0.808919	0.742228
mean	0.987607	0.798859	0.781429
std deviation	0.00661908	0.008763	0.0355979
SEM	0.00382153	0.00505932	0.0205525
D
6 h	XN1376	4.96336	L19	5.68696	L76	5.68696
		4.92316		5.64676		5.78076
		5.00356		5.67356		5.80756
mean		4.96336		5.66909		5.75843
std deviation		0.0402		0.0204688		0.0633259
SEM		0.0232095		0.0118177		0.0365612
12 h	XN1376	5.27156	L19	5.92816	L76	5.70036
		5.15096		5.91476		5.78076
		5.19116		5.86116		5.80756
mean		5.20456		5.90136		5.76289
std deviation		0.0614065		0.0354531		0.0557886
SEM		0.0354531		0.0204688		0.0322096
24 h	XN1376	5.31176	L19	6.85276	L76	6.90636
		5.41896		6.75896		6.85276
		5.37876		6.79916		6.94656
mean		5.36983		6.80363		6.90189
std deviation		0.0541555		0.0470593		0.0470593
SEM		0.0312667		0.0271697		0.0271697
48 h	XN1376	5.23136	L19	5.68696	L76	5.80756
		5.19116		5.78076		5.83436
		5.24476		5.74056		5.86116
mean		5.22243		5.73609		5.83436
std deviation		0.0278943		0.0470593		0.0268
SEM		0.0161048		0.0271697		0.015473
E
	48 hpi							120 hpi
	XN1376	1679.34	L19	1148.98	L76	750.12		XN1376	5074.37	L19	1886.92	L76	7537.21
		1068.52		1052.08		750.99			5522.31		2388.56		4208.37
		1225.12		928.35		750.12			7417.32		2137.62		3581.62
		823.67		885.09		849.62			6449.17		1769.32		3492.37
		993.24		808.09		760.51			4859.8		2013.51		3855.29
		831.45		732.82		823.67			6491.56		2476.58		3279.09
		1065.06		747.53		673.12			3944.43		1912.66		3367.42
		825.4		969.02		917.11			4448.83		2742.67		3167.43
		950.85		802.9		890.29			3764.46		2531.65		3657.39
		957.77		616.02		904.97			4149.02		2028.31		3942.66
		833.18		781.27		860.87			8883.33		2871.58		2226.15
		981.13		966.42		738.01			3741.1		3028.37		2402.37
		1129.08		882.5		932.68			4020.56		2338.71		2435.61
		891.15		966.42		906.72			7995.27		2298.52		2927.21
		997.57		718.98		923.16			8726.36		2479.61		2882.79
		1080.63		598.72		644.57			4833.85		5012.94		3872.61
		904.13		864.33		905.86			3154.5		3079.81		2687.31
		910.19		803.77		872.98			6128.18		3147.38		3097.88
		1019.2		1194.83		957.77			3577.58		2932.61		3145.56
		920.57		903.26		838.37			3088.75		3521.54		3547.62
		790.79		914.51		993.24			4735.21		5198.09		7951.14
		969.88		669.66		698.21			3866.56		4732.51		1863.63
		957.77		832.32		635.05			2971.08		4151.08		4029.21
		1048.62		589.2		804.63			3059.92		3747.5		2358.52
		847.03		724.17		829.72			3851.39		3659.49		2778.92
		1106.58		788.19		855.68			5057.07		3628.27		2681.24
		919.7		733.69		532.96			4354.73		3913.26		1521.88
		952.58		822.8		683.5			5896.32		2092.91		2523.77
		907.59		944.79		629			2830.92		2802.37		3170.94
		706.86		691.29		529.5			5391.8		5696.45		5741.44
mean		976.488		836.067		794.767			4942.86		3074.03		3464.49
std deviation		173.468		148.473		123.888			1676.79		1057.86		1418.04
SEM		31.6708		27.1073		22.6187			306.139		193.139		258.897

## Sheet: Fig 2
B
	Fielder	L2	L3
	1	2.52355	2.62495
	1	2.47977	3.46091
	1	3.04811	4.05133
mean	1	2.68381	3.37906
std deviation	0	0.316254	0.7167
SEM	0	0.182589	0.413787
C
	Fielder	L2	L3
	0.895074	0.954543	0.996758
	0.881963	0.988337	1.00683
	0.886478	0.946492	1.007
mean	0.887838	0.963124	1.00353
std deviation	0.00666075	0.022203	0.00586522
SEM	0.00384559	0.0128189	0.00338628
D
6 h	Fielder	5.41896	L2	3.50276	L3	2.99356
		4.86956		3.66356		3.63676
		5.32516		3.86456		3.47596
mean		5.20456		3.67696		3.36876
std deviation		0.293885		0.181272		0.334732
SEM		0.169675		0.104657		0.193258
12 h	Fielder	4.97676	L2	3.78416	L3	2.63176
		5.00356		4.40056		3.31516
		4.66856		3.85116		3.26156
mean		4.88296		4.01196		3.06949
std deviation		0.186159		0.338201		0.380034
SEM		0.107479		0.19526		0.219413
24 h	Fielder	6.93316	L2	4.61496	L3	3.75736
		6.50436		4.56136		4.65516
		6.38376		4.92316		4.11916
mean		6.60709		4.69983		4.17723
std deviation		0.288748		0.19526		0.451708
SEM		0.166709		0.112734		0.260794
48 h	Fielder	4.60156	L2	3.90476	L3	3.22136
		4.68196		3.71716		2.37716
		5.16436		3.99856		3.66356
mean		4.81596		3.87349		3.08736
std deviation		0.304389		0.143282		0.653585
SEM		0.175739		0.0827238		0.377347
E
	Fielder	375.52	L2	494.58	L3	964.21
		1024.83		714.37		480.43
		1545.31		685.49		479.07
		1425.58		751.31		1013.03
		964.44		843.38		386.76
		1320.42		590.24		550.59
		169.84		1035.76		776.75
		492.39		413.78		647.17
		689.95		504.32		506.07
		1353.84		547.31		531.11
		1283.08		495.17		580.75
		1213.52		592.6		327.72
		504.65		592.05		617.13
		315.72		780.29		323.34
		703.41		917.4		547.37
		1735.76		521.05		581.74
		319.09		513.89		499.86
		797.09		664.97		407.24
		1704.41		792.17		993.9
		380.55		943.77		535.19
mean		915.97		669.695		587.471
std deviation		505.409		173.267		203.257
SEM		113.013		38.7436		45.4497

## Sheet: Fig 4
B
CYR23					CYR31
	24 hpi					24 hpi
	BSMV：γ	BSMV：TaCZSOD2-1as	BSMV：TaCZSOD2-2as			BSMV：γ	BSMV：TaCZSOD2-1as	BSMV：TaCZSOD2-2as
	1	0.0238255	0.012445			1	0.36069	0.374715
	1	0.0295095	0.0118512			1	0.652005	0.518274
	1	0.0172138	0.0189279			1	0.539987	0.296552
mean	1	0.0235163	0.0144081		mean	1	0.517561	0.396514
std deviation	0	0.00615367	0.00392555		std deviation	0	0.146947	0.112457
SEM	0	0.00355282	0.00226642		SEM	0	0.0848399	0.0649271
	48 hpi					48 hpi
	BSMV：γ	BSMV：TaCZSOD2-1as	BSMV：TaCZSOD2-2as			BSMV：γ	BSMV：TaCZSOD2-1as	BSMV：TaCZSOD2-2as
	1	0.0395948	0.0316624			1	0.131789	0.356288
	1	0.0642227	0.046195			1	0.129176	0.341179
	1	0.0852756	0.0692963			1	0.162717	0.31855
mean	1	0.063031	0.0490512		mean	1	0.141227	0.338673
std deviation	0	0.0228637	0.0189788		std deviation	0	0.0186563	0.0189936
SEM	0	0.0132004	0.0109574		SEM	0	0.0107712	0.0109659
C
CYR23					CYR31
	BSMV：TaCZSOD2-1as					BSMV：TaCZSOD2-1as
	TaCZSOD3-4A	TaCZSOD1-2D	TaCZSOD4-2A			TaCZSOD3-4A	TaCZSOD1-2D	TaCZSOD4-2A
	1.77396	1.13666	1.06216			1.10747	1.14569	1.35183
	1.05371	1.18415	1.05664			1.03808	0.806369	1.24698
	1.0187	1.05943	1.01778			1.22413	1.37179	2.26516
mean	1.28212	1.12675	1.04553		mean	1.12323	1.10795	1.62132
std deviation	0.426302	0.0629464	0.0241849		std deviation	0.0940219	0.284594	0.560037
SEM	0.246126	0.0363421	0.0139632		SEM	0.0542836	0.16431	0.323338
	BSMV：TaCZSOD2-2as					BSMV：TaCZSOD2-2as
	TaCZSOD3-4A	TaCZSOD1-2D	TaCZSOD4-2A			TaCZSOD3-4A	TaCZSOD1-2D	TaCZSOD4-2A
	1.08037	1.11962	2.38921			1.17095	1.63186	2.48281
	1.12602	1.05558	1.54416			1.00312	0.883833	1.32589
	0.925243	1.43759	1.59899			1.31531	1.22554	1.72849
mean	1.04388	1.20426	1.84412		mean	1.16313	1.24708	1.84573
std deviation	0.105245	0.204586	0.472857		std deviation	0.156239	0.374479	0.587305
SEM	0.0607635	0.118118	0.273004		SEM	0.0902045	0.216206	0.33908
D
	BSMV:γ	BSMV:TaCZSOD2-1as	BSMV:TaCZSOD2-2as
	0.919728	1.04554	1.06705
	0.884718	1.02588	1.05183
	0.878307	1.0692	1.05676
mean	0.894251	1.04687	1.05855
std deviation	0.0222954	0.0216893	0.00776639
SEM	0.0128722	0.0125224	0.00448393
E	BSMV:γ	BSMV:TaCZSOD2-1as	BSMV:TaCZSOD2-2as
	2248.82	1391.22	991.004
	1943.89	952.889	1048.18
	1848.6	1372.16	1048.18
mean	2013.77	1238.76	1029.12
std deviation	209.057	247.751	33.009
SEM	120.699	143.039	19.0578
F
6 h
	BSMV:γ	BSMV:TaCZSOD2-1as	BSMV:TaCZSOD2-2as
	1.85456	1.89476	1.94836
	1.92156	1.57316	1.65356
	1.81436	1.92156	1.85456
mean	1.86349	1.79649	1.81883
std deviation	0.0541555	0.193876	0.150613
SEM	0.0312667	0.111934	0.0869567
12 h
	BSMV:γ	BSMV:TaCZSOD2-1as	BSMV:TaCZSOD2-2as
	2.51116	1.35876	1.17116
	1.98856	1.26496	1.01036
	2.29676	1.17116	1.22476
mean	2.26549	1.26496	1.13543
std deviation	0.262699	0.0938	0.111577
SEM	0.151669	0.0541555	0.0644192
24 h
	BSMV:γ	BSMV:TaCZSOD2-1as	BSMV:TaCZSOD2-2as
	1.68036	1.35876	1.33196
	1.80096	1.38556	1.22476
	1.74736	1.27836	1.06396
mean	1.74289	1.34089	1.20689
std deviation	0.0604239	0.0557886	0.13489
SEM	0.0348858	0.0322096	0.077879
48 h
	BSMV:γ	BSMV:TaCZSOD2-1as	BSMV:TaCZSOD2-2as
	2.17616	1.66696	1.66696
	1.97516	1.64016	1.70716
	1.97516	1.73396	1.54636
mean	2.04216	1.68036	1.64016
std deviation	0.116047	0.0483144	0.083683
SEM	0.067	0.0278943	0.0483144
G
	BSMV:γ	BSMV:TaCZSOD2-1as	BSMV:TaCZSOD2-2as
	907.67	1306.86	579.04
	1459.11	743.34	821.73
	948.78	1247.26	1025.67
	865.36	1251.48	1137.32
	1492.71	305.42	683.47
	464.58	497.41	605.84
	1449.36	1182.36	1021.64
	562.64	1277.47	982.37
	1595.27	495.32	523.41
	1901.47	1201.19	606.88
	1612.28	1360.69	1909.89
	772.47	1366.87	421.34
	1496.51	1174.79	532.81
	1488.27	786.29	689.04
	1501.58	365.49	664.87
	1642.74	1271.28	1128.94
	1533.38	609.91	573.47
	1499.7	552.47	689.93
	512.28	314.36	1137.32
	1604.47	325.28	1097.64
mean	1265.53	881.777	841.631
std deviation	437.294	412.965	346.259
SEM	97.7819	92.3417	77.4259

## Sheet: Fig 5
B
	Fielder	L1	L4	L9
	1.17195	0.83925	0.876092	0.861017
	1.2013	0.859016	0.852267	0.909007
	1.18322	0.887943	0.875559	0.94088
mean	1.18549	0.86207	0.867972	0.903635
std deviation	0.0148044	0.0244894	0.0136041	0.0402017
SEM	0.0085473	0.014139	0.00785434	0.0232105
C
	Fielder	L1	L4	L9
	155.738	218.034	228.416	223.225
	160.93	225.821	212.843	218.034
	147.952	212.843	225.821	210.247
mean	154.873	218.899	222.36	217.169
std deviation	6.53222	6.53222	8.34382	6.53222
SEM	3.77138	3.77138	4.81731	3.77138
D
6 h	Fielder	4.81596	L1	5.96836	L4	5.94156	L9	5.94156
		4.76236		5.99516		6.06216		5.90136
		4.73556		5.94156		5.99516		5.98176
mean		4.77129		5.96836		5.99963		5.94156
std deviation		0.0409377		0.0268		0.0604239		0.0402
SEM		0.0236354		0.015473		0.0348858		0.0232095
12 h	Fielder	5.31176	L1	6.03536	L4	5.96836	L9	5.96836
		5.36536		6.06216		6.03536		5.91476
		5.39216		5.96836		6.06216		5.98176
mean		5.35643		6.02196		6.02196		5.95496
std deviation		0.0409377		0.0483144		0.0483144		0.0354531
SEM		0.0236354		0.0278943		0.0278943		0.0204688
24 h	Fielder	5.57976	L1	6.82596	L4	6.87956	L9	7.10736
		5.61996		6.90636		6.97336		7.04036
		5.63336		6.87956		6.87956		7.05376
mean		5.61103		6.87063		6.91083		7.06716
std deviation		0.0278943		0.0409377		0.0541555		0.0354531
SEM		0.0161048		0.0236354		0.0312667		0.0204688
48 h	Fielder	5.29836	L1	6.07556	L4	6.11576	L9	6.10236
		5.32516		6.08896		6.06216		6.06216
		5.37876		6.04876		6.07556		6.12916
mean		5.33409		6.07109		6.08449		6.09789
std deviation		0.0409377		0.0204688		0.0278943		0.0337226
SEM		0.0236354		0.0118177		0.0161048		0.0194697
E
	Fielder	L1	L4	L9
	1321.64	1916.38	1618.35	1963.48
	1159.34	2638.51	1953.26	1468.29
	989.54	2259.48	1843.32	3594.26
	1026.36	1539.63	2649.32	3742.19
	882.57	1712.35	2125.91	1962.58
	1149.36	989.67	1935.28	2126.35
	1529.86	2023.35	1495.28	1648.26
	1476.31	1198.92	1963.58	1953.26
	962.3	2257.64	1513.28	1593.49
	598.48	2125.36	1765.13	1179.63
	964.37	1919.18	1364.59	2125.34
	1894.27	1903.6	962.38	1984.89
	1179.38	2254.61	1632.57	2168.49
	349.58	1893.64	1843.26	959.25
	1149.36	1946.35	1934.28	2035.16
	1092.58	1754.55	3176.54	1916.35
	2011.19	1328.59	2367.59	1935.26
	998.34	1463.29	1948.78	1864.25
	1642.18	1826.39	1594.94	2265.3
	1414.08	1764.15	1643.5	1946.58
	1036.37	1643.58	1297.35	1649.58
	592.16	1352.48	2196.58	1947.35
	663.68	2928.36	1584.49	2264.35
	872.19	1576.29	1658.49	3019.59
	1719.36	1294.65	1634.16	946.25
	2048.19	1984.64	2493.16	846.35
	1519.96	3039.49	1876.49	2583.64
	651.84	836.29	1638.59	3493.54
	667.42	1938.49	1946.15	1963.25
	1359.86	2094.94	949.35	1649.65
mean	1164.07	1846.83	1820.2	2026.54
std deviation	434.18	502.775	458.675	705.266
SEM	79.27	91.7938	83.7421	128.763

## Sheet: Fig 6
B
	P8	P2+P8	P4+P8	P6	P2+P6	P4+P6
	75.9602	72.1195	72.1195	94.7368	93.0299	71.6927
	83.2148	74.6799	73.8265	111.807	84.0683	66.1451
	78.0939	77.6671	67.4253	94.3101	93.4566	70.8393
mean	79.0896	74.8222	71.1238	100.284	90.1849	69.559
std deviation	3.7284	2.77656	3.3147	9.98067	5.30146	2.9872
SEM	2.1526	1.60305	1.91374	5.76234	3.0608	1.72466
D
	PstGSRE4-GFP+TaCZSOD2-HA	GFP+TaCZSOD2-HA	PstGSRE4-GFP+TaCZSOD1-HA	GFP+TaCZSOD1-HA
	2042.44	2245.56	2313.26	2256.84
	2065.01	2234.27	2279.41	2268.13
	2042.44	2234.27	2301.98	2222.99
mean	2049.96	2238.04	2298.22	2249.32
std deviation	13.0299	6.51494	17.2369	23.49
SEM	7.52281	3.7614	9.95174	13.5619
F
	Filder	L2	L3
	743.397	441.729	226.251
	851.136	538.693	366.312
	894.231	603.337	344.764
mean	829.588	527.92	312.442
std deviation	77.6915	81.3409	75.4171
SEM	44.8552	46.9622	43.5421

## Sheet: S2 Fig
	0 hpi	6 hpi	12 hpi	18 hpi	24 hpii	36 hpi	48 hpi	72 hpi	120 hpi	168 hpi	216 hpi	264 hpi
	1	44.7118	31.0454	6.18684	156.089	145.313	144.033	8.4699	2.11661	0.0162735	0.012342	0.00174275
	1	45.7258	34.2614	7.72282	161.111	146.404	137.541	7.61795	2.48654	0.0193691	0.0165001	0.023516
	1	44.7118	30.7726	4.9105	167.292	141.931	133.46	7.0405	2.16495	0.0125406	0.0111825	0.00163433
mean	1	45.0498	32.0265	6.27339	161.498	144.55	138.345	7.70945	2.25603	0.0160611	0.0133415	0.00896435
std deviation	0	0.585405	1.94031	1.40815	5.61154	2.33225	5.3325	0.719079	0.201079	0.00341918	0.00279613	0.0126022
SEM	0	0.337984	1.12024	0.812999	3.23982	1.34653	3.07872	0.41516	0.116093	0.00197407	0.00161434	0.00727588

## Sheet: S5 Fig
B
	MgCL2	Bax	Pst322
	4.5962	14.3916	15.6378
	4.02	15.544	14.7936
	4.7168	15.9728	15.2492
mean	4.44433	15.3028	15.2269
std deviation	0.372398	0.817729	0.422543
SEM	0.215004	0.472116	0.243955
D
	MgCL2	MgCL2+Bax	MgCL2+Pst322	PstGSRE4	PstGSRE4+Bax	PstGSRE4+Pst322
	4.757	14.74	13.7484	4.087	4.3282	5.0652
	3.9128	15.1822	15.6512	4.6632	6.03	6.7804
	4.154	14.4452	16.884	3.8592	5.4002	5.1456
mean	4.2746	14.7891	15.4279	4.20313	5.2528	5.66373
std deviation	0.434829	0.370949	1.57969	0.41439	0.860422	0.967897
SEM	0.251049	0.214167	0.912032	0.239248	0.496765	0.558816

## Sheet: S6 Fig
C
24 hpi				48 hpi
	RFP	Ethan	PstGSRE4		RFP	Ethan	PstGSRE4
	98	89	41		109	82	82
	68	95	30		84	67	97
	74	73	66		75	78	60
	70	55	45		111	85	84
	73	78	48		106	93	76
	117	63	53		89	141	61
	83	97	59		128	129	73
	109	75	45		143	114	66
	52	88	40		80	113	52
	60	101	45		76	116	61
	81	89	56		145	78	64
	95	95	71		96	76	81
	73	83	48		85	58	73
	86	68	51		80	83	62
	72	77	55		98	84	78
	88	65	62		70	78	52
	130	103	91		117	104	82
	95	94	90		85	99	49
	59	98	82		78	87	80
	92	89	52		79	68	78
mean	83.75	83.75	56.5		96.7	91.65	70.55
std deviation	19.8994	13.8293	16.4173		22.5251	21.7432	12.7258
SEM	4.44965	3.09233	3.67101		5.03676	4.86192	2.84556
E
24 hpi				48 hpi				120 hpi
	RFP	Ethan	PstGSRE4		RFP	Ethan	PstGSRE4		RFP	Ethan	PstGSRE4
	491	534.1	188.32		308.32	98.35	352.38		137.5	1191	123.81
	275.11	23.32	169		345.12	251.23	77.65		1306.42	1312.42	352.5
	99.31	119.87	83.21		219.93	152.54	129.16		258.09	689.46	316.83
	222.43	103.21	151.53		166.42	177.56	89.98		982.48	578.76	499.37
	213.56	213.67	66.87		401.11	253.35	109.88		3891.34	567.64	1579.79
	315.66	99.76	78.99		389.45	265.87	77.79		452.98	1456.76	531.37
	97.46	239.13	121.14		357.06	215.56	102.5		589.13	244.3	289.96
	218.46	229.34	90.02		371.92	78.98	212.07		2315.84	481.01	389.73
	226.13	98.42	101.95		386.78	153.34	97.35		1598.12	385.54	199.89
	233.8	78.34	99.7		401.65	251.23	415.38		1919.03	102.33	217.72
	341.47	123.51	31.56		335.14	220.12	119.47		1315.98	657.75	259.7
	249.14	498.54	121.14		157.36	238.25	178.47		899.27	376.87	192.21
	256.81	84.53	55.97		446.23	256.39	193.5		513.98	645.8	256.88
	264.47	223.15	40.19		222.16	274.53	199.98		1258.66	537.8	202.75
	272.14	112.31	122.35		475.95	292.66	36.84		1175.06	896.98	199.88
	279.81	145.67	97.87		490.81	310.8	225.98		1091.46	456.7	212.6
	287.48	99.43	39.02		179.94	152.64	109.53		1007.86	574.34	192.8
	295.15	133.15	91.15		168.65	341.31	153.72		924.27	135.75	291.37
	167.35	124.25	98.73		235.68	343.5	92.57		840.67	145.7	231.34
	135.2	28.45	112.09		415.62	572.21	199.42		757.07	723.41	191.97
	161.3	293.53	66.54		214.65	605.43	202.1		516.35	182.24	363.38
	225.13	42.45	24.53		168.16	184.96	99.77		1587.78	198.24	121.37
	147.25	142.41	49.78		95.37	212.54	305.63		1412.14	599.13	451.7
	242.34	123.67	77.65		393.56	187.54	108.41		146.78	231.14	231.09
	588	215.33	91.02		291.74	1014.65	119.79		789.76	1092.4	222.56
	379.77	153.64	93.2		189.92	321.64	79.87		222.3	455.89	197.83
	121.34	67.43	103.17		288.1	189.93	202.09		442.23	483.3	173.53
	92.13	225.65	142.15		186.29	156.3	151.47		415.54	145.35	177.71
	201.23	214.15	93.47		284.47	214.67	109.4		1352.67	199.23	209.73
	199.34	192.57	113.15		282.65	199.53	151.39		2433.66	188.98	215.39
mean	243.326	166.099	93.8487		295.674	272.92	156.785		1085.15	531.207	303.225
std deviation	108.539	116.666	38.7363		107.795	180.179	84.7852		797.275	361.198	261.719
SEM	19.8164	21.3003	7.07224		19.6805	32.896	15.4796		145.562	65.9455	47.7832

## Sheet: S7 Fig
C
24 hpi
	BSMV:γ	BSMV:PstGSRE4-1as	BSMV:PstGSRE4-2as
	1	0.351713	0.302393
	1	0.356474	0.453535
	1	0.570228	0.230975
mean	1	0.426138	0.328967
std deviation	0	0.124808	0.113635
SEM	0	0.0720581	0.0656072
48 hpi
	BSMV:γ	BSMV:PstGSRE4-1as	BSMV:PstGSRE4-2as
	1	0.417299	0.331213
	1	0.374109	0.351766
	1	0.642116	0.495974
mean	1	0.477841	0.392984
std deviation	0	0.143895	0.0897817
SEM	0	0.083078	0.0518355
120 hpi
	BSMV:γ	BSMV:PstGSRE4-1as	BSMV:PstGSRE4-2as
	1	0.222357	0.345131
	1	0.33043	0.292418
	1	0.597768	0.507129
mean	1	0.383518	0.38156
std deviation	0	0.193254	0.111895
SEM	0	0.111575	0.0646026
D
	BSMV:γ	BSMV:PstGSRE4-1as	BSMV:PstGSRE4-2as
	0.887458	0.71651	0.713338
	0.916837	0.719199	0.692152
	0.892294	0.745029	0.705035
mean	0.898863	0.726913	0.703508
std deviation	0.0157527	0.0157466	0.010675
SEM	0.0090948	0.0090913	0.00616321

## Sheet: S8 Fig
B
48 hpi				120 hpi
	BSMV:γ	BSMV:PstGSRE4-1as	BSMV:PstGSRE4-2as		BSMV:γ	BSMV:PstGSRE4-1as	BSMV:PstGSRE4-2as
	61.58	32.53	20.22		235.76	191.25	114.99
	49.4	13.68	15.97		112	111.9	110.46
	67.94	28.34	19.73		104	160.19	154.08
	79.3	23.91	20.99		103	251.48	215.08
	43.7	24.51	23.38		313	138.42	199.41
	69.42	16.3	16.43		204	237.96	163.34
	42.74	19.27	12.81		158	159.67	175.49
	44.89	22.9	24.91		154	194.63	206.68
	42.42	14.42	15.02		326	51.06	174.91
	50.62	19.45	27.96		291	100.05	104.3
	26.53	17.75	23.96		173	114.17	192.97
	27.94	17.02	30.47		375	249.79	159.9
	31.38	23.91	24.81		304	94.22	164.06
	57.39	13.05	31.15		254	98.59	188.48
	39.35	12.93	29.64		208	169.69	163.28
	61.68	32.78	31.94		165	115.63	251.09
	66.56	23.22	28.84		343	159.24	130.54
	39.06	20.46	26.23		269	84.32	150.88
	32.15	17.62	20.17		362	181.75	260.68
	61.42	11.38	23.04		292	49.14	135.24
mean	49.7735	20.2715	23.3835	mean	237.288	145.658	170.793
std deviation	15.2157	6.2244	5.67079	std deviation	87.9458	60.5083	42.5816
SEM	3.40234	1.39182	1.26803	SEM	19.6653	13.5301	9.52153
C
	BSMV:γ	BSMV:PstGSRE4-1as	BSMV:PstGSRE4-2as
	12992	9110	4384.82
	2965	6018.16	5029.98
	4186	13828	9206.48
	3233	2734.98	8308.45
	7368	1128.76	4653.79
	5864	6725.95	8258.39
	4777.73	3244.14	3461
	3602	4420.46	8083
	7294	1014.38	12404
	10041	2053.66	8588
	6952	2102.13	4003.81
	5730	5673.83	6620.08
	14194	1611.32	4983.06
	12248	1889.88	6272.87
	9499.97	2700.65	6246.27
	10088	11771.4	10597.7
	16803	3143.51	7353.81
	40397	1285.34	5581
	37983	12546.6	5086.68
	28098	726.92	2025.86
mean	12215.8	4686.5	6557.45
std deviation	10932	4094.8	2551.22
SEM	2444.48	915.624	570.47

[truncated: 7 more sheets: S9 Fig, S10 Fig, S13 Fig, S14 Fig, S15 Fig, S16 Fig, S17 Fig]
